# Supplementary material for: Comparative genomics of clinical Stenotrophomonas maltophilia isolates reveals genetic diversity which correlates with colonization and persistence in vivo
Source: Microbiology (Reading). 2023 Nov 9;169(11):001408. doi: 10.1099/mic.0.001408 (PMC10710838; doi:10.1099/mic.0.001408)
Supplement: Supplementary material 2 [file mic-169-1408-s002.xlsx]

## Sheet: Sheet1
	Gene	Product	Resistance
ism1	aph(3')-IIc	aminoglycoside O-phosphotransferase APH(3')-IIc	Kanamycin
	aph(6)-Smalt	APH(6) family putative aminoglycoside O-phosphotransferase	Aminoglycosides
	blaL1	L1 family subclass B3 metallo-beta-lactamase	Carbapenem
	blaL2	L2 family class A beta-lactamase	Beta-lactams
	aac(6')-Iak	aminoglycoside N-acetyltransferase AAC(6')-Iak	Aminoglycosides
ism2	aph(3')-IIc	aminoglycoside O-phosphotransferase APH(3')-IIc	Kanamycin
	aph(6)-Smalt	APH(6) family putative aminoglycoside O-phosphotransferase	Aminoglycosides
	blaL1	L1 family subclass B3 metallo-beta-lactamase	Carbapenem
	blaL2	L2 family class A beta-lactamase	Beta-lactams
	aac(6')-Iak	aminoglycoside N-acetyltransferase AAC(6')-Iak	Aminoglycosides
ism3	aph(3')-IIc	aminoglycoside O-phosphotransferase APH(3')-IIc	Kanamycin
	aph(6)-Smalt	APH(6) family putative aminoglycoside O-phosphotransferase	Aminoglycosides
	aph(3'')-Ib	aminoglycoside O-phosphotransferase APH(3'')-Ib	Streptomycin
	aph(6)-Id	aminoglycoside O-phosphotransferase APH(6)-Id	Streptomycin
	blaL1	L1 family subclass B3 metallo-beta-lactamase	Carbapenem
	aac(6')-Iz	aminoglycoside N-acetyltransferase AAC(6')-Iz	Aminoglycosides
ism4	aph(3')-IIc	aminoglycoside O-phosphotransferase APH(3')-IIc	Kanamycin
	aph(6)-Smalt	APH(6) family putative aminoglycoside O-phosphotransferase	Aminoglycosides
	blaL1	L1 family subclass B3 metallo-beta-lactamase	Carbapenem
	blaL2	L2 family class A beta-lactamase	Beta-lactams
ism5	aph(3')-IIc	aminoglycoside O-phosphotransferase APH(3')-IIc	Kanamycin
	aph(6)-Smalt	APH(6) family putative aminoglycoside O-phosphotransferase	Aminoglycosides
	blaL1	L1 family subclass B3 metallo-beta-lactamase	Carbapenem
	aac(6')-Iz	aminoglycoside N-acetyltransferase AAC(6')-Iz	Tobramycin
ism6	aph(6)-Smalt	APH(6) family putative aminoglycoside O-phosphotransferase	Aminoglycosides
	blaL1	L1 family subclass B3 metallo-beta-lactamase	Carbapenem
	aac(6')_Steno	aminoglycoside 6'-N-acetyltransferase	Aminoglycosides
msm2	aph(3')-IIc	aminoglycoside O-phosphotransferase APH(3')-IIc	Kanamycin
	aph(6)-Smalt	APH(6) family putative aminoglycoside O-phosphotransferase	Aminoglycosides
	blaL1	L1 family subclass B3 metallo-beta-lactamase	Carbapenem
	blaL2	L2 family class A beta-lactamase	Beta-lactams
	aac(6')-Iak	aminoglycoside N-acetyltransferase AAC(6')-Iak	Aminoglycosides
msm3	aph(6)-Smalt	APH(6) family putative aminoglycoside O-phosphotransferase	Aminoglycosides
	aac(6')-Iz	aminoglycoside N-acetyltransferase AAC(6')-Iz	Tobramycin
msm4	aph(3')-IIc	aminoglycoside O-phosphotransferase APH(3')-IIc	Kanamycin
	aph(6)-Smalt	APH(6) family putative aminoglycoside O-phosphotransferase	Aminoglycosides
	blaL1	L1 family subclass B3 metallo-beta-lactamase	Carbapenem
msm6	aph(3')-IIc	aminoglycoside O-phosphotransferase APH(3')-IIc	Kanamycin
	aph(6)-Smalt	APH(6) family putative aminoglycoside O-phosphotransferase	Aminoglycosides
	blaL1	L1 family subclass B3 metallo-beta-lactamase	Carbapenem
